# Supplementary material for: Efficiency and Risk Assessment of Dental Bridge Removal Tools on Implant Abutments
Source: J Funct Biomater. 2026 Jan 8;17(1):33. doi: 10.3390/jfb17010033 (PMC12843061; doi:10.3390/jfb17010033)
Supplement: Supplementary file 1 [file jfb-17-00033-s001.zip]

Archive with 1 entries (1 files):
- jfb-4034513-supplementary.pdf
